# Supplementary material for: Comparative Genomic Analysis Reveals the Emergence of ST-231 and ST-395 Klebsiella pneumoniae Strains Associated with the High Transmissibility of blaKPC Plasmids
Source: Microorganisms. 2023 Sep 27;11(10):2411. doi: 10.3390/microorganisms11102411 (PMC10608898; doi:10.3390/microorganisms11102411)
Supplement: Supplementary file 1 [file microorganisms-11-02411-s001.zip]

Archive with 1 entries (1 files):
- microorganisms-2618769-supplementary.pdf
